# Supplementary material for: Selection and Verification of Standardized Reference Genes of Angelica dahurica under Various Abiotic Stresses by Real-Time Quantitative PCR
Source: Genes (Basel). 2024 Jan 7;15(1):79. doi: 10.3390/genes15010079 (PMC10815136; doi:10.3390/genes15010079)
Supplement: Supplementary file 1 [file genes-15-00079-s001.zip]

Archive with 1 entries (1 files):
- genes-2796965-supplementary.pdf
